# Supplementary material for: ALDRESS: A Retrospective Pilot Study to Develop a Pharmacological Causality Algorithm for Drug Reaction with Eosinophilia and Systemic Symptoms (DRESS)
Source: J Clin Med. 2024 Apr 29;13(9):2622. doi: 10.3390/jcm13092622 (PMC11084416; doi:10.3390/jcm13092622)
Supplement: Supplementary file 1 [file jcm-13-02622-s001.zip]

Archive with 1 entries (1 files):
- jcm-2969692-supplementary.pdf
